# Supplementary material for: Diagnostic Accuracy of Bisphosphonate Scintigraphy in Glu54GlnATTR Cardiomyopathy
Source: J Clin Med. 2025 May 26;14(11):3734. doi: 10.3390/jcm14113734 (PMC12155782; doi:10.3390/jcm14113734)
Supplement: Supplementary file 1 [file jcm-14-03734-s001.zip]

Archive with 1 entries (1 files):
- jcm-3622152-supplementary.pdf
